# Supplementary material for: The Commercial Application of Insect Protein in Food Products: A Product Audit Based on Online Resources
Source: Foods. 2024 Nov 1;13(21):3509. doi: 10.3390/foods13213509 (PMC11545340; doi:10.3390/foods13213509)
Supplement: Supplementary file 1 [file foods-13-03509-s001.zip]

Archive with 1 entries (1 files):
- foods-3205999-supplementary.pdf
